# Supplementary material for: Solid-State Structural Properties of Alloxazine Determined from Powder XRD Data in Conjunction with DFT-D Calculations and Solid-State NMR Spectroscopy: Unraveling the Tautomeric Identity and Pathways for Tautomeric Interconversion
Source: Cryst Growth Des. 2021 Nov 22;22(1):524–34. doi: 10.1021/acs.cgd.1c01114 (PMC8739831; doi:10.1021/acs.cgd.1c01114)
Supplement: Supplementary file 2 — cg1c01114_si_002.zip [file cg1c01114_si_002.zip]

Archive with 6 entries (5 files):
- cg1c01114_CIF_Files_(Supporting Information)/
- cg1c01114_CIF_Files_(Supporting Information)/Alloxazine_Geometry_Optimized_DFT-D.cif
- cg1c01114_CIF_Files_(Supporting Information)/Alloxazine_Rietveld_Final.cif
- cg1c01114_CIF_Files_(Supporting Information)/Ionic_Intermediate_Geometry_Optimized_DFT-D.cif
- cg1c01114_CIF_Files_(Supporting Information)/Isoalloxazine_Geometry_Optimized_DFT-D.cif
- cg1c01114_CIF_Files_(Supporting Information)/Isoalloxazine_Rietveld_Final.cif
