# Supplementary material for: Solid-State Structural Properties of Alloxazine Determined from Powder XRD Data in Conjunction with DFT-D Calculations and Solid-State NMR Spectroscopy: Unraveling the Tautomeric Identity and Pathways for Tautomeric Interconversion
Source: Cryst Growth Des. 2021 Nov 22;22(1):524–34. doi: 10.1021/acs.cgd.1c01114 (PMC8739831; doi:10.1021/acs.cgd.1c01114)
Supplement: Supplementary file 2 — cg1c01114_si_002.zip [file cg1c01114_si_002.zip › cg1c01114_CIF_Files_(Supporting Information)/Alloxazine_Geometry_Optimized_DFT-D.cif]

data_Alloxazine_Opt_P1

_cell_length_a 5.8636
_cell_length_b 7.6065
_cell_length_c 10.164
_cell_angle_alpha 69.974
_cell_angle_beta 83.495
_cell_angle_gamma 83.062
_symmetry_cell_setting triclinic
_symmetry_Int_Tables_number 1

loop_
_symmetry_equiv_pos_site_id
_symmetry_equiv_pos_as_xyz
1 x,y,z

loop_
_atom_site_label
_atom_site_fract_x
_atom_site_fract_y
_atom_site_fract_z
H1 0.71858 -0.03317 0.95965
H2 0.46303 0.39941 0.62907
H4 0.86566 0.58622 0.1787
H5 1.2139 0.5474 0.02798
H6 1.54157 0.30904 0.1269
H7 1.51939 0.11556 0.37641
C1 0.9767 0.14725 0.63624
C2 0.95736 0.02348 0.7857
C3 0.56996 0.18697 0.80628
C4 0.78918 0.28221 0.58044
C5 0.989 0.3726 0.3649
C6 1.00758 0.48357 0.2216
C7 1.20381 0.46085 0.13837
C8 1.3894 0.3288 0.19378
C9 1.37807 0.21952 0.33342
C10 1.17809 0.23842 0.42152
N1 1.1666 0.12727 0.55815
N2 0.7507 0.05684 0.85782
N3 0.5963 0.29781 0.66758
N4 0.79512 0.39419 0.44781
O1 1.10482 -0.09859 0.84233
O2 0.39348 0.20366 0.88131
H8 0.28142 1.03317 0.04035
H9 0.53697 0.60059 0.37093
H11 0.13434 0.41378 0.8213
H12 -0.2139 0.4526 0.97202
H13 -0.54157 0.69096 0.8731
H14 -0.51939 0.88444 0.62359
C11 0.0233 0.85275 0.36376
C12 0.04264 0.97652 0.2143
C13 0.43004 0.81303 0.19372
C14 0.21082 0.71779 0.41956
C15 0.011 0.6274 0.6351
C16 -0.00758 0.51643 0.7784
C17 -0.20381 0.53915 0.86163
C18 -0.3894 0.6712 0.80622
C19 -0.37807 0.78048 0.66658
C20 -0.17809 0.76158 0.57848
N5 -0.1666 0.87273 0.44185
N6 0.2493 0.94316 0.14218
N7 0.4037 0.70219 0.33242
N8 0.20488 0.60581 0.55219
O3 -0.10482 1.09859 0.15767
O4 0.60652 0.79634 0.11869
