# Supplementary material for: Solid-State Structural Properties of Alloxazine Determined from Powder XRD Data in Conjunction with DFT-D Calculations and Solid-State NMR Spectroscopy: Unraveling the Tautomeric Identity and Pathways for Tautomeric Interconversion
Source: Cryst Growth Des. 2021 Nov 22;22(1):524–34. doi: 10.1021/acs.cgd.1c01114 (PMC8739831; doi:10.1021/acs.cgd.1c01114)
Supplement: Supplementary file 2 — cg1c01114_si_002.zip [file cg1c01114_si_002.zip › cg1c01114_CIF_Files_(Supporting Information)/Alloxazine_Rietveld_Final.cif]

data_title
_publ_contact_author_name        'Prof. K.D.M. Harris'
_publ_contact_author_email       harriskdm@cardiff.ac.uk
loop_
_publ_author_name
'Smalley, C.J.H'
''
'Logsdail, A.J'
''
'Hughes, C.E'
''
'Iuga, D'
''
'Young, M.T'
''
'Harris, K.D.M'
''
_exptl_crystal_recrystallization_method 'From DMSO at 130 degrees, cooled to RT'
_exptl_crystal_colour            Yellow
loop_
_exptl_crystal_description	 Polycrystalline powder
_diffrn_radiation_probe          x-ray
_diffrn_radiation_type           'Cu K\a~1~'
_diffrn_radiation_wavelength     1.54056
_cell_measurement_theta_min	 4
_cell_measurement_theta_max	 35
_cell_measurement_reflns_used 	 241
_cell_measurement_temperature	 294
_diffrn_ambient_temperature	 294
loop_
_diffrn_measurement_device_type  Bruker D8 Advance transmission
_pd_meas_2theta_range_min	 8
_pd_meas_2theta_range_max	 70
_pd_meas_2theta_range_inc	 0.01606648

_exptl_special_details
;
powder data
;

_pd_proc_ls_prof_R_factor        0.0086
_pd_proc_ls_prof_wR_factor       0.0115
_pd_proc_ls_prof_wR_expected     0.0101
_refine_ls_R_Fsqd_factor         0.21956
_refine_ls_goodness_of_fit_all   1.14
_refine_ls_shift/su_max          0.06
_refine_ls_shift/su_mean         0.01
_computing_structure_refinement  GSAS

_chemical_name_systematic	 'benzo[g]pteridine-2,4(1H,3H)-dione'
_chemical_name_common		 Alloxazine
_chemical_formula_sum	  	 "C10 H6 N4 O2"
_chemical_formula_moiety  	 "C10 H6 N4 O2"
_chemical_formula_weight  	 214.18

_cell_length_a		   	 5.8638(6)
_cell_length_b		  	 7.6066(6)
_cell_length_c		  	 10.1644(9)
_cell_angle_alpha 		 69.972(7)
_cell_angle_beta 		 83.493(8)
_cell_angle_gamma		 83.061(6)
_cell_volume 		    	 421.57(9)
_exptl_crystal_density_diffrn    1.6862
_cell_formula_units_Z 	       	 2

_space_group_crystal_system      triclinic
_space_group_IT_number        	 2
_space_group_name_H-M_alt      	 'P -1'
_symmetry_space_group_name_Hall  '-P 1'

loop_
_symmetry_equiv_pos_as_xyz
+x,+y,+z
-x,-y,-z

loop_
      _atom_site_type_symbol
      _atom_site_label
      _atom_site_fract_x
      _atom_site_fract_y
      _atom_site_fract_z
      _atom_site_occupancy
      _atom_site_thermal_displace_type
      _atom_site_U_iso_or_equiv
      _atom_site_symmetry_multiplicity
N
N1      0.16303(29)  0.1303(5)    0.5537(5)    1.0        Uiso   0.0265(22)    2
C
C2     -0.0222(4)    0.14933(18)  0.63446(35)  1.0        Uiso   0.0265(22)    2
C
C3     -0.0390(8)    0.03011(18)  0.7854(4)    1.0        Uiso   0.0265(22)    2
O
O4      0.1210(10)  -0.08619(15)  0.8341(6)    1.0        Uiso   0.0265(22)    2
N
N5     -0.2341(9)    0.0502(5)    0.87051(24)  1.0        Uiso   0.0265(22)    2
H
H6     -0.2458(12)  -0.0330(7)    0.97586(28)  1.0        Uiso   0.0318(26)    2
C
C7     -0.4143(6)    0.1962(6)    0.79786(7)   1.0        Uiso   0.0265(22)    2
O
O8     -0.5896(7)    0.2142(9)    0.87432(20)  1.0        Uiso   0.0265(22)    2
N
N9     -0.39881(23)  0.30578(30)  0.65909(11)  1.0        Uiso   0.0265(22)    2
H
H10    -0.53540(12)  0.4051(4)    0.61750(28)  1.0        Uiso   0.0318(26)    2
C
C11    -0.21081(15)  0.28643(9)   0.57705(11)  1.0        Uiso   0.0265(22)    2
N
N12    -0.19618(25)  0.39047(26)  0.44537(9)   1.0        Uiso   0.0265(22)    2
C
C13    -0.00111(34)  0.3704(6)    0.36026(23)  1.0        Uiso   0.0265(22)    2
C
C14     0.0146(7)    0.4824(8)    0.21845(19)  1.0        Uiso   0.0265(22)    2
H
H15    -0.1272(9)    0.5855(7)    0.17530(15)  1.0        Uiso   0.0318(26)    2
C
C16     0.2097(8)    0.4624(11)   0.13331(33)  1.0        Uiso   0.0265(22)    2
H
H17     0.2219(11)   0.5496(13)   0.02290(29)  1.0        Uiso   0.0318(26)    2
C
C18     0.3931(5)    0.3291(12)   0.1891(6)    1.0        Uiso   0.0265(22)    2
H
H19     0.5472(6)    0.3132(15)   0.1219(7)    1.0        Uiso   0.0318(26)    2
C
C20     0.37761(22)  0.2186(10)   0.3289(6)    1.0        Uiso   0.0265(22)    2
H
H21     0.51942(16)  0.1155(11)   0.3721(8)    1.0        Uiso   0.0318(26)    2
C
C22     0.17831(15)  0.2391(7)    0.4159(4)    1.0        Uiso   0.0265(22)    2

loop_
      _geom_bond_atom_site_label_1
      _geom_bond_atom_site_label_2
      _geom_bond_distance
      O4	C3	1.230(6)
      O8	C7	1.240(5)
      N1	C2	1.310(4)
      N1	C22	1.360(6)
      N5	C3	1.380(6)
      N5	C7	1.492(6)
      N9	C7	1.3699(18)
      N9	C11	1.3300(16)
      N12	C11	1.3000(15)
      N12	C13	1.380(3)
      C2	C3	1.490(5)
      C2	C11	1.450(2)
      N5	H6	1.040(4)
      N9	H10	1.050(3)
      C13	C22	1.385(5)
      C13	C14	1.400(3)
      C14	C16	1.380(6)
      C16	C18	1.410(9)
      C18	C20	1.380(8)
      C20	C22	1.410(5)
      C14	H15	1.090(7)
      C16	H17	1.090(5)
      C18	H19	1.090(8)
      C20	H21	1.090(8)

      loop_
            _geom_angle_atom_site_label_1
            _geom_angle_atom_site_label_2
            _geom_angle_atom_site_label_3
            _geom_angle
            C2	N1	C22	120.0(3)
            C3	N5	C7	114.4(2)
            C7	N9	C11	120.0(2)
            C11	N12	C13	119.96(19)
            N1	C2	C3	120.0(3)
            N1	C2	C11	120.0(3)
            C3	C2	C11	120.0(2)
            O4	C3	N5	120.0(4)
            O4	C3	C2	120.0(4)
            N5	C3	C2	120.0(3)
            C3	N5	H6	120.0(6)
            C7	N5	H6	125.7(5)
            O8	C7	N5	114.4(2)
            N5	C7	N9	125.6(3)
            O8	C7	N9	120.0(3)
            C11	N9	H10	120.01(18)
            C7	N9	H10	120.0(2)
            N12	C11	C2	120.02(15)
            N9	C11	N12	119.98(12)
            N9	C11	C2	120.00(15)
            N12	C13	C22	119.7(2)
            C14	C13	C22	120.3(3)
            N12	C13	C14	120.0(3)
            C13	C14	C16	120.0(4)
            C14	C16	C18	120.0(4)
            C16	C18	C20	120.0(4)
            C18	C20	C22	120.0(5)
            N1	C22	C20	120.0(4)
            C13	C22	C20	119.7(4)
            N1	C22	C13	120.3(3)
            C13	C14	H15	120.0(3)
            C16	C14	H15	120.0(3)
            C14	C16	H17	120.0(7)
            C18	C16	H17	120.0(6)
            C16	C18	H19	120.0(7)
            C20	C18	H19	120.0(7)
            C18	C20	H21	120.0(6)
            C22	C20	H21	120.0(6)

            loop_
            _geom_hbond_atom_site_label_D
            _geom_hbond_atom_site_label_H
            _geom_hbond_atom_site_label_A
            _geom_hbond_distance_DH
            _geom_hbond_distance_HA
            _geom_hbond_distance_DA
            _geom_hbond_angle_DHA
            _geom_hbond_site_symmetry_A
N5	H6	O8	1.040(4)	1.924(6)	2.857(5)	147.6(6)	2_457
N9	H10	N12	1.050(3)	2.064(3)	3.110(3)	173.7(3)	2_466
C14	H15	O8	1.090(7)	2.094(7)	3.175(7)	170.6(3)	2_466
C18	H19	O4	1.090(8)	2.413(9)	3.235(8)	131.0(7)	2_656
C20	H21	N1	1.090(8)	2.458(7)	3.543(6)	173.3(7)	2_656
