# Supplementary material for: Solid-State Structural Properties of Alloxazine Determined from Powder XRD Data in Conjunction with DFT-D Calculations and Solid-State NMR Spectroscopy: Unraveling the Tautomeric Identity and Pathways for Tautomeric Interconversion
Source: Cryst Growth Des. 2021 Nov 22;22(1):524–34. doi: 10.1021/acs.cgd.1c01114 (PMC8739831; doi:10.1021/acs.cgd.1c01114)
Supplement: Supplementary file 2 — cg1c01114_si_002.zip [file cg1c01114_si_002.zip › cg1c01114_CIF_Files_(Supporting Information)/Ionic_Intermediate_Geometry_Optimized_DFT-D.cif]

data_Ionic_Inter_Opt

_cell_length_a 5.8636
_cell_length_b 7.6065
_cell_length_c 10.164
_cell_angle_alpha 69.974
_cell_angle_beta 83.495
_cell_angle_gamma 83.062
_symmetry_cell_setting triclinic
_symmetry_Int_Tables_number 1

loop_
_symmetry_equiv_pos_site_id
_symmetry_equiv_pos_as_xyz
1 x,y,z

loop_
_atom_site_label
_atom_site_fract_x
_atom_site_fract_y
_atom_site_fract_z
H1 0.70961 -0.02193 0.95371
H4 0.87192 0.59209 0.17406
H5 1.22069 0.54887 0.02783
H6 1.54421 0.30662 0.13028
H7 1.51016 0.11399 0.38081
C1 0.96224 0.1519 0.63286
C2 0.94412 0.02712 0.78148
C3 0.55973 0.19884 0.79676
C4 0.77199 0.29062 0.57921
C5 0.98385 0.37725 0.36307
C6 1.01003 0.48744 0.2195
C7 1.20788 0.46217 0.13818
C8 1.39025 0.32801 0.19527
C9 1.37161 0.21888 0.3349
C10 1.16925 0.24021 0.42039
N1 1.15243 0.12799 0.55665
N2 0.74056 0.06535 0.85179
N3 0.57727 0.31352 0.6604
N4 0.78859 0.40262 0.44397
O1 1.09001 -0.09852 0.83734
O2 0.38685 0.20676 0.87946
H8 0.29383 1.03039 0.04273
H9 0.55753 0.5866 0.37278
H10 0.35285 0.48818 0.59821
H11 0.13883 0.39953 0.82859
H12 -0.21132 0.4464 0.97596
H13 -0.53369 0.68887 0.87458
H14 -0.50391 0.88126 0.62425
C11 0.03917 0.84189 0.36796
C12 0.05607 0.96823 0.21853
C13 0.44232 0.80768 0.19567
C14 0.22916 0.70724 0.42109
C15 0.01926 0.61555 0.6425
C16 -0.00055 0.50521 0.7844
C17 -0.19883 0.53221 0.86548
C18 -0.38117 0.66635 0.80883
C19 -0.36598 0.77441 0.6689
C20 -0.16514 0.75152 0.58286
N5 -0.15003 0.86089 0.44606
N6 0.26235 0.93835 0.14517
N7 0.4198 0.69193 0.33587
N8 0.21328 0.59644 0.55616
O3 -0.09454 1.0885 0.16502
O4 0.61748 0.7926 0.12047
