# Supplementary material for: Solid-State Structural Properties of Alloxazine Determined from Powder XRD Data in Conjunction with DFT-D Calculations and Solid-State NMR Spectroscopy: Unraveling the Tautomeric Identity and Pathways for Tautomeric Interconversion
Source: Cryst Growth Des. 2021 Nov 22;22(1):524–34. doi: 10.1021/acs.cgd.1c01114 (PMC8739831; doi:10.1021/acs.cgd.1c01114)
Supplement: Supplementary file 2 — cg1c01114_si_002.zip [file cg1c01114_si_002.zip › cg1c01114_CIF_Files_(Supporting Information)/Isoalloxazine_Geometry_Optimized_DFT-D.cif]

data_Isoalloxazine_Opt_P1

_cell_length_a 5.8636
_cell_length_b 7.6065
_cell_length_c 10.164
_cell_angle_alpha 69.974
_cell_angle_beta 83.495
_cell_angle_gamma 83.062
_symmetry_cell_setting triclinic
_symmetry_Int_Tables_number 1

loop_
_symmetry_equiv_pos_site_id
_symmetry_equiv_pos_as_xyz
1 x,y,z

loop_
_atom_site_label
_atom_site_fract_x
_atom_site_fract_y
_atom_site_fract_z
H1 0.7099 -0.02714 0.95695
H3 0.66328 0.496 0.40595
H4 0.87135 0.59237 0.17464
H5 1.22139 0.54713 0.02666
H6 1.54376 0.30413 0.12839
H7 1.51375 0.11209 0.37822
C1 0.96888 0.14922 0.63519
C2 0.94852 0.02459 0.78466
C3 0.56306 0.19397 0.79883
C4 0.77468 0.28441 0.58406
C5 0.99139 0.3758 0.3605
C6 1.011 0.48718 0.21858
C7 1.20912 0.46098 0.13705
C8 1.39106 0.32696 0.19381
C9 1.37511 0.21811 0.33384
C10 1.17448 0.23983 0.42001
N1 1.15727 0.12883 0.55736
N2 0.74322 0.06137 0.85472
N3 0.58192 0.308 0.66068
N4 0.79818 0.39371 0.44674
O1 1.09522 -0.09953 0.84022
O2 0.38802 0.20572 0.87737
H8 0.2901 1.02714 0.04305
H10 0.33672 0.504 0.59405
H11 0.12865 0.40763 0.82536
H12 -0.22139 0.45287 0.97334
H13 -0.54376 0.69587 0.87161
H14 -0.51375 0.88791 0.62178
C11 0.03112 0.85078 0.36481
C12 0.05148 0.97541 0.21534
C13 0.43694 0.80603 0.20117
C14 0.22532 0.71559 0.41594
C15 0.00861 0.6242 0.6395
C16 -0.011 0.51282 0.78142
C17 -0.20912 0.53902 0.86295
C18 -0.39106 0.67304 0.80619
C19 -0.37511 0.78189 0.66616
C20 -0.17448 0.76017 0.57999
N5 -0.15727 0.87117 0.44264
N6 0.25678 0.93863 0.14528
N7 0.41808 0.692 0.33932
N8 0.20182 0.60629 0.55326
O3 -0.09522 1.09953 0.15978
O4 0.61198 0.79428 0.12263
