# Supplementary material for: Solid-State Structural Properties of Alloxazine Determined from Powder XRD Data in Conjunction with DFT-D Calculations and Solid-State NMR Spectroscopy: Unraveling the Tautomeric Identity and Pathways for Tautomeric Interconversion
Source: Cryst Growth Des. 2021 Nov 22;22(1):524–34. doi: 10.1021/acs.cgd.1c01114 (PMC8739831; doi:10.1021/acs.cgd.1c01114)
Supplement: Supplementary file 2 — cg1c01114_si_002.zip [file cg1c01114_si_002.zip › cg1c01114_CIF_Files_(Supporting Information)/Isoalloxazine_Rietveld_Final.cif]

data_Isoalloxazine

_cell_length_a 5.8633
_cell_length_b 7.6064
_cell_length_c 10.1637
_cell_angle_alpha 69.976
_cell_angle_beta 83.497
_cell_angle_gamma 83.063
_symmetry_cell_setting triclinic
_symmetry_Int_Tables_number 2

loop_
_symmetry_equiv_pos_site_id
_symmetry_equiv_pos_as_xyz
1 x,y,z
2 -x,-y,-z

loop_
_atom_site_label
_atom_site_fract_x
_atom_site_fract_y
_atom_site_fract_z
N1 0.1658 0.1301 0.5528
C1 -0.0194 0.1499 0.6326
C2 -0.0347 0.02995 0.7838
O1 0.115 -0.09022 0.843
N2 -0.241 0.0669 0.8551
H1 -0.2615 -0.0108 0.9588
C3 -0.4289 0.2001 0.80165
O2 -0.6 0.214 0.88066
N3 -0.4038 0.308 0.6594
H2 -0.331 0.4851 0.4082
C4 -0.2159 0.28376 0.5833
N4 -0.1979 0.3947 0.44138
C5 -0.0002 0.3791 0.3544
C6 0.0249 0.4839 0.2108
H3 -0.1096 0.5886 0.16158
C7 0.2247 0.4591 0.1287
H4 0.24 0.545 0.018
C8 0.4075 0.3238 0.1874
H5 0.5625 0.307 0.1206
C9 0.38066 0.2179 0.3283
H6 0.51 0.11 0.379
C10 0.17988 0.241 0.413
